# Supplementary material for: Nanosilver Environmental Safety in Marine Organisms: Ecotoxicological Assessment of a Commercial Nano-Enabled Product vs an Eco-Design Formulation
Source: Toxics. 2025 Apr 25;13(5):338. doi: 10.3390/toxics13050338 (PMC12115498; doi:10.3390/toxics13050338)
Supplement: Supplementary file 1 [file toxics-13-00338-s001.zip]

Archive with 1 entries (1 files):
- toxics-3566093-supplementary.pdf
